# Supplementary material for: Quantification of Circadian Movement of Small-Leaved Lime (Tilia cordata Mill.) Saplings With Short Interval Terrestrial Laser Scanning
Source: Front Plant Sci. 2020 Jun 30;11:984. doi: 10.3389/fpls.2020.00984 (PMC7339927; doi:10.3389/fpls.2020.00984)
Supplement: Supplementary file 1 [file Table_1.xlsx]

## Sheet: Hárok1
time	temp [°C]	hum [%]
12:00:00	27.3	43
12:15:00	27.3	43
12:30:00	27.4	43
12:45:00	27.4	43
13:00:00	27.4	43
13:15:00	27	43
13:30:00	26.4	43
13:45:00	26.3	44
14:00:00	26.3	45
14:15:00	26.2	45
14:30:00	26	45
14:45:00	25.9	45
15:00:00	25.8	45
15:15:00	25.7	45
15:30:00	25.7	45
15:45:00	25.6	46
16:00:00	25.4	46
16:15:00	25.3	46
16:30:00	25.2	46
16:45:00	25.2	46
17:00:00	25.1	46
17:15:00	25.1	46
17:30:00	25.1	46
17:45:00	25.1	46
18:00:00	25.1	46
18:15:00	25.1	46
18:30:00	24.8	46
18:45:00	24.6	46
19:00:00	24.5	47
19:15:00	24.3	47
19:30:00	24.2	47
19:45:00	24.1	47
20:00:00	24.1	47
20:15:00	24.1	47
20:30:00	24.1	47
20:45:00	23.9	47
21:00:00	23.9	47
21:15:00	23.9	47
21:30:00	23.8	47
21:45:00	23.5	47
22:00:00	23.4	47
22:15:00	23.3	47
22:30:00	23.1	47
22:45:00	23	47
23:00:00	22.9	47
23:15:00	22.8	47
23:30:00	22.7	47
23:45:00	22.5	47
00:00:00	22.3	47
00:15:00	22.4	47
00:30:00	22.2	47
00:45:00	22	47
01:00:00	21.9	47
01:15:00	21.8	47
01:30:00	21.8	47
01:45:00	21.7	47
02:00:00	21.4	47
02:15:00	21.2	47
02:30:00	21.2	47
02:45:00	21.2	47
03:00:00	21.1	47
03:15:00	21.2	47
03:30:00	21.2	46
03:45:00	21.2	46
04:00:00	21.1	46
04:15:00	21.1	46
04:30:00	21.1	46
04:45:00	22	46
05:00:00	22.2	46
05:15:00	22.4	46
05:30:00	22.5	46
05:45:00	22.6	46
06:00:00	22.6	45
06:15:00	22.7	45
06:30:00	22.8	45
06:45:00	23	45
07:00:00	23.1	45
07:15:00	23.8	45
07:30:00	23.9	45
07:45:00	24.1	44
08:00:00	24.2	44
08:15:00	24.5	44
08:30:00	24.8	44
08:45:00	25.1	44
09:00:00	25.2	44
09:15:00	25.6	43
09:30:00	25.6	43
09:45:00	25.7	43
10:00:00	25.9	43
10:15:00	26	43
10:30:00	26.1	42
10:45:00	26.2	42
11:00:00	26.3	42
11:15:00	26.3	42
11:30:00	26.8	42
11:45:00	26.8	42
12:00:00	26.9	42
