# Supplementary material for: Quantification of Circadian Movement of Small-Leaved Lime (Tilia cordata Mill.) Saplings With Short Interval Terrestrial Laser Scanning
Source: Front Plant Sci. 2020 Jun 30;11:984. doi: 10.3389/fpls.2020.00984 (PMC7339927; doi:10.3389/fpls.2020.00984)
Supplement: Supplementary file 2 [file Table_2.xlsx]

## Sheet: Hárok1
Bud displacement on Tilia cordata saplings
TK 2
Date	Time	coordinates (X; Y; Z)
04.07.	12:00:00	1.21	-2.138	-0.287
04.07.	13:00:00	1.21	-2.136	-0.288
04.07.	14:00:00	1.208	-2.137	-0.288
04.07.	15:00:00	1.209	-2.137	-0.288
04.07.	16:00:00	1.209	-2.139	-0.289
04.07.	17:00:00	1.207	-2.136	-0.288
04.07.	18:00:00	1.208	-2.139	-0.289
04.07.	19:00:00	1.21	-2.138	-0.289
04.07.	20:00:00	1.211	-2.14	-0.289
04.07.	21:00:00	1.21	-2.131	-0.288
04.07.	21:30:00	1.211	-2.138	-0.289
04.07.	22:00:00	1.209	-2.137	-0.288
04.07.	23:00:00	1.206	-2.132	-0.287
05.07.	00:00:00	1.209	-2.136	-0.287
05.07.	01:00:00	1.212	-2.139	-0.289
05.07.	02:00:00	1.209	-2.134	-0.286
05.07.	03:00:00	1.21	-2.133	-0.288
05.07.	04:00:00	1.211	-2.133	-0.286
05.07.	05:00:00	1.213	-2.135	-0.287
05.07.	05:30:00	1.211	-2.133	-0.285
05.07.	06:00:00	1.212	-2.134	-0.285
05.07.	07:00:00	1.209	-2.128	-0.283
05.07.	08:00:00	1.21	-2.127	-0.283
05.07.	09:00:00	1.21	-2.126	-0.283
05.07.	10:00:00	1.209	-2.124	-0.282
05.07.	11:00:00	1.209	-2.122	-0.281
TK 7
Date	Time	coordinates (X; Y; Z)
04.07.	12:00:00	0.62	-2.311	-0.446
04.07.	13:00:00	0.62	-2.306	-0.446
04.07.	14:00:00	0.617	-2.304	-0.443
04.07.	15:00:00	0.619	-2.304	-0.445
04.07.	16:00:00	0.619	-2.325	-0.44
04.07.	17:00:00	0.621	-2.302	-0.445
04.07.	18:00:00	0.616	-2.296	-0.438
04.07.	19:00:00	0.619	-2.296	-0.443
04.07.	20:00:00	0.622	-2.307	-0.446
04.07.	21:00:00	0.621	-2.304	-0.445
04.07.	21:30:00	0.622	-2.303	-0.445
04.07.	22:00:00	0.618	-2.294	-0.442
04.07.	23:00:00	0.624	-2.31	-0.448
05.07.	00:00:00	0.623	-2.309	-0.446
05.07.	01:00:00	0.621	-2.299	-0.444
05.07.	02:00:00	0.621	-2.305	-0.445
05.07.	03:00:00	0.622	-2.307	-0.446
05.07.	04:00:00	0.62	-2.303	-0.445
05.07.	05:00:00	0.623	-2.312	-0.447
05.07.	05:30:00	neidentifikované		-0.447
05.07.	06:00:00	0.624	-2.315	-0.447
05.07.	07:00:00	0.619	-2.305	-0.445
05.07.	08:00:00	0.621	-2.308	-0.447
05.07.	09:00:00	0.616	-2.297	-0.444
05.07.	10:00:00	0.619	-2.308	-0.447
05.07.	11:00:00	0.62	-2.311	-0.449
TK 9
Date	Time	coordinates (X; Y; Z)
04.07.	12:00:00	-0.544	-2.353	-0.453
04.07.	13:00:00	-0.546	-2.353	-0.452
04.07.	14:00:00	-0.546	-2.35	-0.45
04.07.	15:00:00	-0.546	-2.349	-0.451
04.07.	16:00:00	-0.546	-2.348	-0.45
04.07.	17:00:00	-0.547	-2.348	-0.45
04.07.	18:00:00	-0.546	-2.347	-0.449
04.07.	19:00:00	-0.547	-2.348	-0.449
04.07.	20:00:00	-0.548	-2.348	-0.449
04.07.	21:00:00	-0.548	-2.344	-0.449
04.07.	21:30:00	-0.549	-2.349	-0.449
04.07.	22:00:00	-0.548	-2.347	-0.448
04.07.	23:00:00	-0.548	-2.344	-0.448
05.07.	00:00:00	-0.549	-2.346	-0.448
05.07.	01:00:00	-0.549	-2.344	-0.447
05.07.	02:00:00	-0.549	-2.347	-0.448
05.07.	03:00:00	-0.551	-2.348	-0.448
05.07.	04:00:00	-0.552	-2.348	-0.448
05.07.	05:00:00	-0.549	-2.342	-0.447
05.07.	05:30:00	-0.551	-2.344	-0.447
05.07.	06:00:00	-0.552	-2.348	-0.447
05.07.	07:00:00	-0.551	-2.346	-0.448
05.07.	08:00:00	-0.551	-2.346	-0.448
05.07.	09:00:00	-0.551	-2.347	-0.448
05.07.	10:00:00	-0.55	-2.345	-0.448
05.07.	11:00:00	-0.551	-2.345	-0.448
TK 10
Date	Time	coordinates (X; Y; Z)
04.07.	12:00:00	-1.913	-0.562	-0.171
04.07.	13:00:00	-1.916	-0.575	-0.154
04.07.	14:00:00	-1.907	-0.559	-0.173
04.07.	15:00:00	-1.9	-0.562	-0.167
04.07.	16:00:00	-1.897	-0.56	-0.17
04.07.	17:00:00	-1.897	-0.56	-0.17
04.07.	18:00:00	-1.891	-0.561	-0.166
04.07.	19:00:00	-1.895	-0.561	-0.172
04.07.	20:00:00	-1.895	-0.56	-0.171
04.07.	21:00:00	-1.907	-0.562	-0.173
04.07.	21:30:00	-1.888	-0.558	-0.17
04.07.	22:00:00	-1.908	-0.563	-0.175
04.07.	23:00:00	-1.906	-0.564	-0.173
05.07.	00:00:00	-1.905	-0.563	-0.173
05.07.	01:00:00	-1.905	-0.563	-0.173
05.07.	02:00:00	-1.903	-0.563	-0.173
05.07.	03:00:00	-1.908	-0.562	-0.174
05.07.	04:00:00	-1.902	-0.562	-0.173
05.07.	05:00:00	-1.906	-0.562	-0.173
05.07.	05:30:00	-1.907	-0.563	-0.173
05.07.	06:00:00	-1.91	-0.564	-0.173
05.07.	07:00:00	-1.908	-0.562	-0.175
05.07.	08:00:00	-1.906	-0.562	-0.174
05.07.	09:00:00	-1.907	-0.562	-0.174
05.07.	10:00:00	-1.905	-0.562	-0.173
05.07.	11:00:00	-1.909	-0.562	-0.175
TK 11
Date	Time	coordinates (X; Y; Z)
04.07.	12:00:00	-1.628	-1.11	-0.624
04.07.	13:00:00	-1.622	1.111	-0.621
04.07.	14:00:00	-1.624	1.113	-0.622
04.07.	15:00:00	-1.62	1.11	-0.621
04.07.	16:00:00	-1.619	1.11	-0.62
04.07.	17:00:00	-1.621	1.11	-0.62
04.07.	18:00:00	-1.627	1.112	-0.622
04.07.	19:00:00	-1.618	1.108	-0.619
04.07.	20:00:00	-1.612	1.105	-0.617
04.07.	21:00:00	-1.613	1.105	-0.617
04.07.	21:30:00	-1.623	1.111	-0.621
04.07.	22:00:00	-1.623	1.111	-0.622
04.07.	23:00:00	-1.622	1.11	-0.621
05.07.	00:00:00	-1.62	1.109	-0.62
05.07.	01:00:00	-1.618	1.108	-0.619
05.07.	02:00:00	-1.616	1.107	-0.618
05.07.	03:00:00	-1.617	1.108	-0.619
05.07.	04:00:00	-1.624	1.112	-0.622
05.07.	05:00:00	-1.626	1.113	-0.622
05.07.	05:30:00	-1.624	1.113	-0.622
05.07.	06:00:00	-1.629	1.114	-0.623
05.07.	07:00:00	-1.628	1.114	-0.623
05.07.	08:00:00	-1.622	1.11	-0.621
05.07.	09:00:00	-1.624	1.112	-0.622
05.07.	10:00:00	-1.62	1.109	-0.62
05.07.	11:00:00	-1.628	1.112	-0.624
TK 12 v strede
Date	Time	coordinates (X; Y; Z)
04.07.	12:00:00	-2.299	0.559	-0.658
04.07.	13:00:00	-2.305	0.56	-0.659
04.07.	14:00:00	-2.298	0.559	-0.657
04.07.	15:00:00	-2.304	0.56	-0.659
04.07.	16:00:00	-2.3	0.558	-0.658
04.07.	17:00:00	-2.3	0.559	-0.658
04.07.	18:00:00	-2.297	0.557	-0.658
04.07.	19:00:00	-2.301	0.559	-0.658
04.07.	20:00:00	-2.295	0.556	-0.656
04.07.	21:00:00	-2.298	0.558	-0.658
04.07.	21:30:00	-2.301	0.559	-0.658
04.07.	22:00:00	-2.296	0.556	-0.657
04.07.	23:00:00	-2.295	0.557	-0.657
05.07.	00:00:00	-2.297	0.557	-0.657
05.07.	01:00:00	-2.299	0.558	-0.658
05.07.	02:00:00	-2.303	0.559	-0.659
05.07.	03:00:00	-2.302	0.56	-0.659
05.07.	04:00:00	-2.298	0.558	-0.658
05.07.	05:00:00	-2.296	0.558	-0.658
05.07.	05:30:00	-2.298	0.558	-0.658
05.07.	06:00:00	-2.299	0.558	-0.659
05.07.	07:00:00	-2.3	0.559	-0.658
05.07.	08:00:00	-2.299	0.559	-0.659
05.07.	09:00:00	-2.299	0.559	-0.658
05.07.	10:00:00	-2.299	0.558	-0.658
05.07.	11:00:00	-2.296	0.557	-0.658
TK 14
Date	Time	coordinates (X; Y; Z)
04.07.	12:00:00	-0.792	2.105	-0.91
04.07.	13:00:00	-0.796	2.105	-0.901
04.07.	14:00:00	-0.797	2.103	-0.896
04.07.	15:00:00	-0.8	2.108	-0.897
04.07.	16:00:00	-0.8	2.106	-0.894
04.07.	17:00:00	-0.802	2.108	-0.893
04.07.	18:00:00	-0.8	2.103	-0.889
04.07.	19:00:00	-0.801	2.106	-0.89
04.07.	20:00:00	-0.801	2.106	-0.889
04.07.	21:00:00	-0.806	2.113	-0.892
04.07.	21:30:00	-0.806	2.114	-0.892
04.07.	22:00:00	-0.806	2.113	-0.891
04.07.	23:00:00	-0.807	2.115	-0.891
05.07.	00:00:00	-0.808	2.116	-0.891
05.07.	01:00:00	-0.808	2.117	-0.891
05.07.	02:00:00	-0.806	2.111	-0.888
05.07.	03:00:00	-0.807	2.114	-0.889
05.07.	04:00:00	-0.81	2.118	-0.892
05.07.	05:00:00	-0.809	2.119	-0.891
05.07.	05:30:00	-0.81	2.121	-0.893
05.07.	06:00:00	-0.81	2.121	-0.892
05.07.	07:00:00	-0.809	2.119	-0.892
05.07.	08:00:00	-0.809	2.119	-0.892
05.07.	09:00:00	-0.809	2.121	-0.893
05.07.	10:00:00	-0.809	2.118	-0.893
05.07.	11:00:00	-0.808	2.117	-0.89
TK 15
Date	Time	coordinates (X; Y; Z)
04.07.	12:00:00	-0.449	2.454	-0.735
04.07.	13:00:00	-0.446	2.452	-0.734
04.07.	14:00:00	-0.443	2.45	-0.733
04.07.	15:00:00	-0.44	2.452	-0.736
04.07.	16:00:00	-0.439	2.45	-0.734
04.07.	17:00:00	-0.436	2.451	-0.736
04.07.	18:00:00	-0.436	2.45	-0.736
04.07.	19:00:00	-0.435	2.447	-0.734
04.07.	20:00:00	-0.433	2.449	-0.734
04.07.	21:00:00	-0.433	2.449	-0.735
04.07.	21:30:00	-0.432	2.452	-0.736
04.07.	22:00:00	-0.432	2.448	-0.734
04.07.	23:00:00	-0.431	2.451	-0.735
05.07.	00:00:00	-0.432	2.45	-0.735
05.07.	01:00:00	-0.43	2.448	-0.733
05.07.	02:00:00	-0.43	2.449	-0.735
05.07.	03:00:00	-0.429	2.449	-0.734
05.07.	04:00:00	-0.428	2.45	-0.736
05.07.	05:00:00	-0.428	2.45	-0.736
05.07.	05:30:00	-0.429	2.454	-0.736
05.07.	06:00:00	-0.429	2.45	-0.736
05.07.	07:00:00	-0.43	2.452	-0.737
05.07.	08:00:00	-0.432	2.45	-0.736
05.07.	09:00:00	-0.436	2.454	-0.739
05.07.	10:00:00	-0.438	2.456	-0.741
05.07.	11:00:00	-0.438	2.455	-0.742
TK 17
Date	Time	coordinates (X; Y; Z)
04.07.	12:00:00	1.255	1.927	-0.817
04.07.	13:00:00	1.261	1.936	-0.821
04.07.	14:00:00	1.259	1.933	-0.819
04.07.	15:00:00	1.257	1.929	-0.817
04.07.	16:00:00	1.257	1.927	-0.816
04.07.	17:00:00	1.258	1.929	-0.818
04.07.	18:00:00	1.258	1.93	-0.817
04.07.	19:00:00	1.258	1.93	-0.818
04.07.	20:00:00	1.257	1.929	-0.817
04.07.	21:00:00	1.258	1.93	-0.818
04.07.	21:30:00	1.257	1.929	-0.817
04.07.	22:00:00	1.259	1.932	-0.819
04.07.	23:00:00	1.258	1.93	-0.818
05.07.	00:00:00	1.257	1.929	-0.82
05.07.	01:00:00	1.258	1.929	-0.818
05.07.	02:00:00	1.259	1.933	-0.82
05.07.	03:00:00	1.257	1.929	-0.818
05.07.	04:00:00	1.256	1.927	-0.818
05.07.	05:00:00	1.257	1.929	-0.819
05.07.	05:30:00	1.255	1.927	-0.819
05.07.	06:00:00	1.256	1.929	-0.819
05.07.	07:00:00	1.256	1.929	-0.819
05.07.	08:00:00	1.26	1.934	-0.822
05.07.	09:00:00	1.26	1.934	-0.823
05.07.	10:00:00	1.258	1.932	-0.822
05.07.	11:00:00	1.256	1.927	-0.82
TK 18
Date	Time	coordinates (X; Y; Z)
04.07.	12:00:00	2.307	0.28	-0.573
04.07.	13:00:00	2.304	0.276	-0.573
04.07.	14:00:00	2.305	0.274	-0.574
04.07.	15:00:00	2.303	0.272	-0.574
04.07.	16:00:00	2.308	0.272	-0.576
04.07.	17:00:00	2.314	0.272	-0.578
04.07.	18:00:00	2.312	0.272	-0.578
04.07.	19:00:00	2.311	0.269	-0.578
04.07.	20:00:00	2.307	0.269	-0.577
04.07.	21:00:00	2.316	0.269	-0.581
04.07.	21:30:00	2.318	0.268	-0.581
04.07.	22:00:00	2.319	0.268	-0.582
04.07.	23:00:00	2.318	0.267	-0.581
05.07.	00:00:00	2.319	0.267	-0.582
05.07.	01:00:00	2.32	0.266	-0.582
05.07.	02:00:00	2.321	0.266	-0.583
05.07.	03:00:00	2.319	0.266	-0.584
05.07.	04:00:00	2.321	0.265	-0.584
05.07.	05:00:00	2.322	0.265	-0.585
05.07.	05:30:00	2.324	0.265	-0.585
05.07.	06:00:00	2.323	0.265	-0.584
05.07.	07:00:00	2.322	0.264	-0.584
05.07.	08:00:00	2.318	0.265	-0.583
05.07.	09:00:00	2.32	0.264	-0.585
05.07.	10:00:00	2.321	0.263	-0.586
05.07.	11:00:00	2.322	0.262	-0.585
TK 19
Date	Time	coordinates (X; Y; Z)
04.07.	12:00:00	2.231	-0.313	-0.546
04.07.	13:00:00	2.233	-0.313	-0.547
04.07.	14:00:00	2.233	-0.312	-0.546
04.07.	15:00:00	2.232	-0.311	-0.546
04.07.	16:00:00	2.233	-0.311	-0.547
04.07.	17:00:00	2.232	-0.31	-0.546
04.07.	18:00:00	2.227	-0.31	-0.547
04.07.	19:00:00	2.229	-0.311	-0.546
04.07.	20:00:00	2.23	-0.311	-0.546
04.07.	21:00:00	2.235	-0.31	-0.547
04.07.	21:30:00	2.238	-0.31	-0.548
04.07.	22:00:00	2.226	-0.309	-0.546
04.07.	23:00:00	2.225	-0.309	-0.546
05.07.	00:00:00	2.226	-0.309	-0.545
05.07.	01:00:00	2.229	-0.31	-0.546
05.07.	02:00:00	2.226	-0.309	-0.546
05.07.	03:00:00	2.225	-0.309	-0.546
05.07.	04:00:00	2.225	-0.31	-0.546
05.07.	05:00:00	2.225	-0.31	-0.546
05.07.	05:30:00	2.224	-0.309	-0.545
05.07.	06:00:00	2.224	-0.309	-0.545
05.07.	07:00:00	2.225	-0.309	-0.546
05.07.	08:00:00	2.225	-0.308	-0.546
05.07.	09:00:00	2.225	-0.308	-0.546
05.07.	10:00:00	2.223	-0.308	-0.546
05.07.	11:00:00	2.225	-0.308	-0.546
TK 20
Date	Time	coordinates (X; Y; Z)
04.07.	12:00:00	2.287	-0.71	-0.458
04.07.	13:00:00	2.289	-0.711	-0.457
04.07.	14:00:00	2.294	-0.713	-0.459
04.07.	15:00:00	2.292	-0.712	-0.458
04.07.	16:00:00	2.294	-0.712	-0.459
04.07.	17:00:00	2.293	-0.712	-0.459
04.07.	18:00:00	2.288	-0.71	-0.459
04.07.	19:00:00	2.294	-0.713	-0.46
04.07.	20:00:00	2.292	-0.712	-0.459
04.07.	21:00:00	2.295	-0.713	-0.46
04.07.	21:30:00	2.291	-0.712	-0.46
04.07.	22:00:00	2.294	-0.713	-0.46
04.07.	23:00:00	2.294	-0.714	-0.459
05.07.	00:00:00	2.296	-0.715	-0.46
05.07.	01:00:00	2.297	-0.715	-0.46
05.07.	02:00:00	2.294	-0.714	-0.46
05.07.	03:00:00	2.295	-0.714	-0.46
05.07.	04:00:00	2.294	-0.714	-0.46
05.07.	05:00:00	2.292	-0.712	-0.46
05.07.	05:30:00	2.296	-0.714	-0.46
05.07.	06:00:00	2.294	-0.714	-0.46
05.07.	07:00:00	2.291	-0.713	-0.46
05.07.	08:00:00	2.295	-0.714	-0.46
05.07.	09:00:00	2.292	-0.712	-0.46
05.07.	10:00:00	2.293	-0.713	-0.46
05.07.	11:00:00	2.294	-0.713	-0.46
