# Supplementary material for: Quantification of Circadian Movement of Small-Leaved Lime (Tilia cordata Mill.) Saplings With Short Interval Terrestrial Laser Scanning
Source: Front Plant Sci. 2020 Jun 30;11:984. doi: 10.3389/fpls.2020.00984 (PMC7339927; doi:10.3389/fpls.2020.00984)
Supplement: Supplementary file 3 [file Table_3.xlsx]

## Sheet: Hárok1
Leaf displacement in Tilia cordata saplings
TK 1		T11			T12			T13			ht1=1087mm
Date	Time	Coordinates (X; Y; Z)			Coordinates (X; Y; Z)			Coordinates (X; Y; Z)
		x	y	z	x	y	z	x	y	z
04.07.	12:00:00	1.826	-1.154	-0.936	2.043	-1.467	-0.447	1.827	-1.156	-0.986
04.07.	13:00:00	1.617	-1.459	-0.936	2.041	-1.466	-0.446	1.828	-1.156	-0.986
04.07.	14:00:00	1.617	-1.459	-0.936	2.043	-1.468	-0.446	1.827	-1.156	-0.986
04.07.	15:00:00	1.615	-1.458	-0.936	2.043	-1.467	-0.447	1.828	-1.156	-0.986
04.07.	16:00:00	1.615	-1.457	-0.936	2.043	-1.468	-0.447	1.828	-1.156	-0.986
04.07.	17:00:00	1.618	-1.459	-0.937	2.044	-1.468	-0.447	1.827	-1.155	-0.986
04.07.	18:00:00	1.617	-1.458	-0.936	2.044	-1.469	-0.447	1.827	-1.155	-0.986
04.07.	19:00:00	1.617	-1.457	-0.936	2.044	-1.468	-0.448	1.826	-1.156	-0.985
04.07.	20:00:00	1.617	-1.458	-0.936	2.043	-1.468	-0.447	1.827	-1.156	-0.986
04.07.	21:00:00	1.618	-1.469	-0.937	2.042	-1.467	-0.447	1.827	-1.156	-0.986
04.07.	21:30:00	1.617	-1.458	-0.937	2.042	-1.467	-0.447	1.828	-1.155	-0.986
04.07.	22:00:00	1.618	-1.459	-0.937	2.043	-1.468	-0.446	1.827	-1.156	-0.986
04.07.	23:00:00	1.618	-1.458	-0.936	2.043	-1.468	-0.447	1.827	-1.156	-0.986
05.07.	00:00:00	1.619	-1.459	-0.937	2.043	-1.468	-0.446	1.827	-1.156	-0.986
05.07.	01:00:00	1.618	-1.459	-0.937	2.044	-1.468	-0.446	1.827	-1.155	-0.985
05.07.	02:00:00	1.617	-1.459	-0.936	2.042	-1.467	-0.446	1.828	-1.156	-0.986
05.07.	03:00:00	1.616	-1.458	-0.936	2.043	-1.468	-0.446	1.827	-1.156	-0.985
05.07.	04:00:00	1.617	-1.458	-0.936	2.043	-1.467	-0.446	1.827	-1.156	-0.986
05.07.	05:00:00	1.616	-1.457	-0.936	2.042	-1.467	-0.446	1.825	-1.155	-0.986
05.07.	05:30:00	1.617	-1.458	-0.936	2.043	-1.467	-0.446	1.828	-1.156	-0.986
05.07.	06:00:00	1.616	-1.457	-0.936	2.044	-1.467	-0.446	1.829	-1.157	-0.986
05.07.	07:00:00	1.617	-1.458	-0.936	2.042	-1.466	-0.446	1.827	-1.156	-0.986
05.07.	08:00:00	1.617	-1.458	-0.937	2.043	-1.466	-0.446	1.827	-1.155	-0.986
05.07.	09:00:00	1.618	-1.459	-0.937	2.044	-1.466	-0.447	1.826	-1.155	-0.985
05.07.	10:00:00	1.618	-1.458	-0.937	2.044	-1.466	-0.447	1.827	-1.156	-0.985
05.07.	11:00:00	1.617	-1.458	-0.936	2.045	-1.466	-0.446	1.829	-1.157	-0.986
TK 2					ht2=1097mm
Date	Time	Coordinates (X; Y; Z)
		x	y	z
04.07.	12:00:00	1.134	-1.526	-1.162
04.07.	13:00:00	1.135	-1.525	-1.162
04.07.	14:00:00	1.133	-1.523	-1.162
04.07.	15:00:00	1.133	-1.523	-1.162
04.07.	16:00:00	1.134	-1.523	-1.162
04.07.	17:00:00	1.136	-1.524	-1.163
04.07.	18:00:00	1.136	-1.523	-1.162
04.07.	19:00:00	1.138	-1.526	-1.165
04.07.	20:00:00	1.136	-1.523	-1.162
04.07.	21:00:00	1.138	-1.525	-1.165
04.07.	21:30:00	1.138	-1.523	-1.163
04.07.	22:00:00	1.137	-1.522	-1.162
04.07.	23:00:00	1.138	-1.523	-1.163
05.07.	00:00:00	1.138	-1.522	-1.162
05.07.	01:00:00	1.14	-1.524	-1.164
05.07.	02:00:00	1.142	-1.525	-1.165
05.07.	03:00:00	1.141	-1.524	-1.164
05.07.	04:00:00	1.142	-1.525	-1.165
05.07.	05:00:00	1.143	-1.524	-1.165
05.07.	05:30:00	1.143	-1.525	-1.165
05.07.	06:00:00	1.145	-1.526	-1.166
05.07.	07:00:00	1.145	-1.526	-1.166
05.07.	08:00:00	1.143	-1.524	-1.166
05.07.	09:00:00	1.141	-1.522	-1.164
05.07.	10:00:00	1.142	-1.522	-1.164
05.07.	11:00:00	1.144	-1.525	-1.166
TK 3		T31			T32			ht3=769mm
Date	Time	Coordinates (X; Y; Z)			Coordinates (X; Y; Z)
		x	y	z	x	y	z
04.07.	12:00:00	1.685	0.525	-0.874	1.377	1.086	-1.091
04.07.	13:00:00	1.691	0.529	-0.876	1.377	1.086	-1.092
04.07.	14:00:00	1.691	0.53	-0.876	1.377	1.087	-1.092
04.07.	15:00:00	1.687	0.528	-0.875	1.377	1.087	-1.092
04.07.	16:00:00	1.69	0.53	-0.875	1.376	1.086	-1.093
04.07.	17:00:00	1.687	0.528	-0.874	1.376	1.086	-1.093
04.07.	18:00:00	1.687	0.529	-0.875	1.375	1.085	-1.092
04.07.	19:00:00	1.688	0.529	-0.875	1.376	1.086	-1.094
04.07.	20:00:00	1.686	0.528	-0.874	1.376	1.085	-1.093
04.07.	21:00:00	1.687	0.529	-0.874	1.376	1.085	-1.093
04.07.	21:30:00	1.686	0.529	-0.874	1.376	1.085	-1.094
04.07.	22:00:00	1.687	0.529	-0.874	1.376	1.085	-1.094
04.07.	23:00:00	1.686	0.529	-0.874	1.375	1.085	-1.094
05.07.	00:00:00	1.688	0.529	-0.875	1.377	1.086	-1.094
05.07.	01:00:00	1.683	0.528	-0.873	1.376	1.085	-1.094
05.07.	02:00:00	1.686	0.529	-0.874	1.377	1.086	-1.095
05.07.	03:00:00	1.686	0.529	-0.874	1.375	1.084	-1.094
05.07.	04:00:00	1.684	0.529	-0.874	1.377	1.086	-1.095
05.07.	05:00:00	1.685	0.529	-0.874	1.376	1.085	-1.094
05.07.	05:30:00	1.685	0.529	-0.873	1.377	1.086	-1.094
05.07.	06:00:00	1.684	0.529	-0.873	1.376	1.085	-1.094
05.07.	07:00:00	1.686	0.53	-0.874	1.377	1.085	-1.095
05.07.	08:00:00	1.687	0.53	-0.875	1.377	1.085	-1.094
05.07.	09:00:00	1.685	0.529	-0.874	1.376	1.085	-1.094
05.07.	10:00:00	1.686	0.53	-0.875	1.375	1.085	-1.094
05.07.	11:00:00	1.684	0.53	-0.874	1.375	1.085	-1.095
TK 4		T41			Terčík 2			ht3=988mm
Date	Time	Coordinates (X; Y; Z)			Coordinates
		x	y	z
04.07.	12:00:00	0.417	1.952	-0.52
04.07.	13:00:00	0.416	1.951	-0.52	not visible
04.07.	14:00:00	0.417	1.951	-0.52
04.07.	15:00:00	0.417	1.951	-0.52
04.07.	16:00:00	0.417	1.952	-0.52
04.07.	17:00:00	0.417	1.951	-0.52
04.07.	18:00:00	0.417	1.952	-0.52
04.07.	19:00:00	0.417	1.951	-0.519
04.07.	20:00:00	0.417	1.952	-0.52
04.07.	21:00:00	0.417	1.95	-0.518
04.07.	21:30:00	0.416	1.951	-0.519
04.07.	22:00:00	0.417	1.951	-0.519
04.07.	23:00:00	0.417	1.951	-0.519
05.07.	1900-01-01	0.417	1.952	-0.52
05.07.	01:00:00	0.417	1.952	-0.518
05.07.	02:00:00	0.417	1.951	-0.519
05.07.	03:00:00	0.418	1.952	-0.52
05.07.	04:00:00	0.418	1.95	-0.518
05.07.	05:00:00	0.418	1.953	-0.52
05.07.	05:30:00	0.416	1.952	-0.519
05.07.	06:00:00	0.418	1.953	-0.519
05.07.	07:00:00	0.417	1.951	-0.519
05.07.	08:00:00	0.417	1.953	-0.519
05.07.	09:00:00	0.417	1.954	-0.52
05.07.	10:00:00	0.417	1.955	-0.52
05.07.	11:00:00	0.417	1.951	-0.519
TK 5					ht5=777mm												TK 7						ht7=966mm
Date	Time	Coordinates (X; Y; Z)															Date		Time	Coordinates
		x	y	z																x	y	z
04.07.	12:00:00	-0.179	-1.808	-1.11													04.07.		12:00:00	0.507	-2.023	-1.101
04.07.	13:00:00	-0.178	-1.808	-1.112													04.07.		13:00:00	0.506	-2.021	-1.1
04.07.	14:00:00	-0.177	-1.805	-1.111													04.07.		14:00:00	0.506	-2.023	-1.101
04.07.	15:00:00	-0.176	-1.806	-1.112													04.07.		15:00:00	0.506	-2.022	-1.1
04.07.	16:00:00	-0.176	-1.805	-1.112													04.07.		16:00:00	0.507	-2.022	-1.1
04.07.	17:00:00	-0.176	-1.803	-1.112													04.07.		17:00:00	0.507	-2.022	-1.101
04.07.	18:00:00	-0.176	-1.805	-1.113													04.07.		18:00:00	0.507	-2.022	-1.1
04.07.	19:00:00	-0.175	-1.805	-1.113													04.07.		19:00:00	0.507	-2.022	-1.101
04.07.	20:00:00	-0.175	-1.804	-1.112													04.07.		20:00:00	0.508	-2.023	-1.1
04.07.	21:00:00	-0.174	-1.808	-1.115													04.07.		21:00:00	0.507	-2.022	-1.1
04.07.	21:30:00	-0.174	-1.805	-1.113													04.07.		21:30:00	0.507	-2.022	-1.1
04.07.	22:00:00	-0.174	-1.807	-1.114													04.07.		22:00:00	0.507	-2.022	-1.1
04.07.	23:00:00	-0.173	-1.806	-1.115													04.07.		23:00:00	0.508	-2.023	-1.1
05.07.	00:00:00	-0.173	-1.805	-1.114													05.07.		00:00:00	0.507	-2.019	-1.1
05.07.	01:00:00	-0.173	-1.804	-1.114													05.07.		01:00:00	0.509	-2.023	-1.1
05.07.	02:00:00	-0.173	-1.805	-1.114													05.07.		02:00:00	0.508	-2.022	-1.1
05.07.	03:00:00	-0.172	-1.809	-1.116													05.07.		03:00:00	0.507	-2.022	-1.1
05.07.	04:00:00	-0.172	-1.804	-1.113													05.07.		04:00:00	0.508	-2.022	-1.1
05.07.	05:00:00	-0.172	-1.805	-1.115													05.07.		05:00:00	0.508	-2.023	-1.101
05.07.	05:30:00	-0.172	-1.806	-1.116													05.07.		05:30:00	0.508	-2.022	-1.1
05.07.	06:00:00	-0.172	-1.805	-1.115													05.07.		06:00:00	0.508	-2.022	-1.1
05.07.	07:00:00	-0.172	-1.809	-1.116													05.07.		07:00:00	0.508	-2.022	-1.101
05.07.	08:00:00	-0.172	-1.804	-1.114													05.07.		08:00:00	0.507	-2.021	-1.1
05.07.	09:00:00	-0.171	-1.805	-1.115													05.07.		09:00:00	0.508	-2.02	-1.1
05.07.	10:00:00	-0.171	-1.804	-1.114													05.07.		10:00:00	0.507	-2.021	-1.1
05.07.	11:00:00	-0.171	-1.802	-1.114													05.07.		11:00:00	0.508	-2.02	-1.1
TK 6					ht6=1011mm
Date	Time	Súradnice (X; Y; Z)
04.07.	12:00:00	not visible
TK 8					ht8=704mm
Date	time	Coordinates (X; Y; Z)
		x	y	z
04.07.	12:00:00	-1.334	-1.412	-0.884
04.07.	13:00:00	-1.331	-1.41	-0.882
04.07.	14:00:00	-1.331	-1.409	-0.882
04.07.	15:00:00	-1.328	-1.407	-0.88
04.07.	16:00:00	-1.332	-1.411	-0.883
04.07.	17:00:00	-1.331	-1.409	-0.882
04.07.	18:00:00	-1.331	-1.41	-0.882
04.07.	19:00:00	-1.332	-1.41	-0.883
04.07.	20:00:00	-1.331	-1.409	-0.882
04.07.	21:00:00	-1.332	-1.41	-0.882
04.07.	21:30:00	-1.333	-1.411	-0.883
04.07.	22:00:00	-1.332	-1.41	-0.883
04.07.	23:00:00	-1.332	-1.411	-0.883
05.07.	00:00:00	-1.331	-1.41	-0.881
05.07.	01:00:00	-1.332	-1.41	-0.883
05.07.	02:00:00	-1.332	-1.41	-0.883
05.07.	03:00:00	-1.333	-1.411	-0.884
05.07.	04:00:00	-1.332	-1.41	-0.882
05.07.	05:00:00	-1.332	-1.41	-0.882
05.07.	05:30:00	-1.331	-1.41	-0.883
05.07.	06:00:00	-1.331	-1.41	-0.882
05.07.	07:00:00	-1.331	-1.41	-0.882
05.07.	08:00:00	-1.332	-1.411	-0.883
05.07.	09:00:00	-1.331	-1.411	-0.883
05.07.	10:00:00	-1.33	-1.409	-0.882
05.07.	11:00:00	-1.331	-1.411	-0.883
TK 9		T91			T92			ht9=951mm
Date	Time	Coordinates (X; Y; Z)			Coordinates (X; Y; Z)
		x	y	z	x	y	z
04.07.	12:00:00	-0.489	-1.988	-0.738	-0.748	-1.532	-0.896
04.07.	13:00:00	-0.49	-1.99	-0.738	-0.746	-1.531	-0.898
04.07.	14:00:00	-0.489	-1.987	-0.737	-0.745	-1.529	-0.899
04.07.	15:00:00	-0.489	-1.985	-0.737	-0.744	-1.528	-0.899
04.07.	16:00:00	-0.489	-1.988	-0.737	-0.743	-1.528	-0.899
04.07.	17:00:00	-0.49	-1.987	-0.737	-0.742	-1.526	-0.9
04.07.	18:00:00	-0.49	-1.987	-0.737	-0.741	-1.527	-0.901
04.07.	19:00:00	-0.489	-1.986	-0.737	-0.742	-1.528	-0.902
04.07.	20:00:00	-0.49	-1.985	-0.736	-0.739	-1.525	-0.901
04.07.	21:00:00	-0.49	-1.985	-0.736	-0.738	-1.522	-0.9
04.07.	21:30:00	-0.49	-1.987	-0.737	-0.741	-1.527	-0.902
04.07.	22:00:00	-0.49	-1.986	-0.736	-0.74	-1.526	-0.902
04.07.	23:00:00	-0.489	-1.983	-0.736	-0.74	-1.526	-0.902
05.07.	00:00:00	-0.491	-1.986	-0.737	-0.739	-1.524	-0.902
05.07.	01:00:00	-0.491	-1.986	-0.737	-0.739	-1.525	-0.903
05.07.	02:00:00	-0.49	-1.985	-0.736	-0.739	-1.527	-0.904
05.07.	03:00:00	-0.49	-1.986	-0.737	-0.738	-1.524	-0.903
05.07.	04:00:00	-0.491	-1.984	-0.736	-0.738	-1.524	-0.903
05.07.	05:00:00	-0.491	-1.985	-0.736	-0.737	-1.523	-0.903
05.07.	05:30:00	-0.49	-1.984	-0.736	-0.736	-1.522	-0.903
05.07.	06:00:00	-0.491	-1.985	-0.736	-0.738	-1.524	-0.903
05.07.	07:00:00	-0.49	-1.984	-0.736	-0.738	-1.527	-0.904
05.07.	08:00:00	-0.491	-1.986	-0.737	-0.736	-1.522	-0.903
05.07.	09:00:00	-0.491	-1.986	-0.736	-0.738	-1.526	-0.905
05.07.	10:00:00	-0.491	-1.984	-0.736	-0.736	-1.523	-0.904
05.07.	11:00:00	-0.49	-1.984	-0.736	-0.735	-1.521	-0.903
TK 10					ht10=1094mm
Date	Time	Coordinates (X; Y; Z)
04.07.	12:00:00	not visible
TK 11		T111			T112			ht11=761mm
Date	Time	Coordinates (X; Y; Z)			Coordinates (X; Y; Z)
		x	y	z	x	y	z
04.07.	12:00:00	-1.547	0.629	-1.024	-1.739	0.822	-0.843
04.07.	13:00:00	-1.549	0.63	-1.025	-1.739	0.822	-0.843
04.07.	14:00:00	-1.544	0.629	-1.022	-1.739	0.822	-0.842
04.07.	15:00:00	-1.541	0.628	-1.022	-1.74	0.822	-0.843
04.07.	16:00:00	-1.544	0.629	-1.023	-1.74	0.822	-0.843
04.07.	17:00:00	-1.546	0.629	-1.023	-1.741	0.823	-0.843
04.07.	18:00:00	-1.545	0.629	-1.024	-1.74	0.822	-0.843
04.07.	19:00:00	-1.546	0.629	-1.024	-1.741	0.822	-0.843
04.07.	20:00:00	-1.542	0.628	-1.022	-1.742	0.823	-0.844
04.07.	21:00:00	-1.546	0.629	-1.024	-1.741	0.822	-0.843
04.07.	21:30:00	-1.546	0.629	-1.023	-1.741	0.823	-0.843
04.07.	22:00:00	-1.547	0.63	-1.024	-1.742	0.823	-0.844
04.07.	23:00:00	-1.545	0.629	-1.023	-1.74	0.822	-0.843
05.07.	00:00:00	-1.546	0.629	-1.023	-1.743	0.823	-0.844
05.07.	01:00:00	-1.546	0.629	-1.023	-1.742	0.823	-0.844
05.07.	02:00:00	-1.546	0.629	-1.024	-1.74	0.823	-0.843
05.07.	03:00:00	-1.544	0.628	-1.023	-1.741	0.822	-0.843
05.07.	04:00:00	-1.546	0.629	-1.023	-1.739	0.822	-0.843
05.07.	05:00:00	-1.545	0.629	-1.023	-1.741	0.822	-0.843
05.07.	05:30:00	-1.546	0.629	-1.023	-1.743	0.823	-0.844
05.07.	06:00:00	-1.547	0.629	-1.024	-1.742	0.823	-0.844
05.07.	07:00:00	-1.547	0.629	-1.024	-1.742	0.823	-0.844
05.07.	08:00:00	-1.543	0.628	-1.022	-1.74	0.822	-0.844
05.07.	09:00:00	-1.547	0.63	-1.024	-1.741	0.823	-0.844
05.07.	10:00:00	-1.544	0.629	-1.022	-1.741	0.823	-0.843
05.07.	11:00:00	-1.545	0.628	-1.023	-1.743	0.823	-0.844
TK 12 v strede				ht12=719mm		TK 13					ht13=1093mm
Date	Time	Coordinates (X; Y; Z)				Date	Time	Coordinates (X; Y; Z)
04.07.	12:00:00	-1.696	0.427	-0.772		04.07.	12:00:00	not visible
04.07.	13:00:00	-1.697	0.428	-0.773
04.07.	14:00:00	-1.697	0.427	-0.772
04.07.	15:00:00	-1.695	0.427	-0.771
04.07.	16:00:00	-1.696	0.427	-0.772
04.07.	17:00:00	-1.697	0.428	-0.772
04.07.	18:00:00	-1.696	0.426	-0.771
04.07.	19:00:00	-1.697	0.426	-0.772
04.07.	20:00:00	-1.699	0.427	-0.772
04.07.	21:00:00	-1.698	0.426	-0.77
04.07.	21:30:00	-1.697	0.426	-0.772
04.07.	22:00:00	-1.698	0.427	-0.772
04.07.	23:00:00	-1.701	0.427	-0.773
05.07.	00:00:00	-1.699	0.427	-0.772
05.07.	01:00:00	-1.701	0.428	-0.773
05.07.	02:00:00	-1.698	0.426	-0.771
05.07.	03:00:00	-1.698	0.427	-0.771
05.07.	04:00:00	-1.697	0.426	-0.771
05.07.	05:00:00	-1.699	0.427	-0.772
05.07.	05:30:00	-1.699	0.426	-0.771
05.07.	06:00:00	-1.698	0.426	-0.771
05.07.	07:00:00	-1.7	0.427	-0.772
05.07.	08:00:00	-1.698	0.426	-0.771
05.07.	09:00:00	-1.7	0.427	-0.771
05.07.	10:00:00	-1.698	0.427	-0.771
05.07.	11:00:00	-1.699	0.427	-0.771
TK 14		T141			ht14=582mm		T142
Date	Time	Coordinates (X; Y; Z)					Coordinates (X; Y; Z)
04.07.	12:00:00	-1.317	1.519	-0.889	stred zaznamenany		-0.811	2.151	-0.828
04.07.	13:00:00	-1.321	1.519	-0.878			-0.82	2.156	-0.817
04.07.	14:00:00	-1.322	1.517	-0.871			-0.823	2.155	-0.812
04.07.	15:00:00	-1.328	1.529	-0.878			-0.824	2.156	-0.81
04.07.	16:00:00	-1.326	1.519	-0.869			-0.826	2.158	-0.809
04.07.	17:00:00	-1.329	1.526	-0.871			-0.829	2.161	-0.809
04.07.	18:00:00	-1.33	1.523	-0.87			-0.829	2.159	-0.806
04.07.	19:00:00	-1.329	1.52	-0.867			-0.83	2.16	-0.806
04.07.	20:00:00	-1.332	1.524	-0.869			-0.832	2.161	-0.806
04.07.	21:00:00	-1.334	1.525	-0.869			-0.832	2.16	-0.805
04.07.	21:30:00	-1.332	1.524	-0.868			-0.831	2.16	-0.805
04.07.	22:00:00	-1.332	1.523	-0.867			-0.831	2.16	-0.804
04.07.	23:00:00	-1.333	1.524	-0.868			-0.832	2.161	-0.804
05.07.	00:00:00	-1.333	1.523	-0.866			-0.834	2.164	-0.804
05.07.	01:00:00	-1.334	1.524	-0.867			-0.833	2.16	-0.803
05.07.	02:00:00	-1.332	1.521	-0.865			-0.834	2.163	-0.803
05.07.	03:00:00	-1.335	1.524	-0.866			-0.835	2.164	-0.803
05.07.	04:00:00	-1.336	1.525	-0.866			-0.835	2.163	-0.803
05.07.	05:00:00	-1.335	1.524	-0.866			-0.835	2.164	-0.802
05.07.	05:30:00	-1.335	1.524	-0.866			-0.835	2.162	-0.802
05.07.	06:00:00	-1.335	1.524	-0.867			-0.835	2.163	-0.802
05.07.	07:00:00	-1.335	1.523	-0.867			-0.836	2.163	-0.803
05.07.	08:00:00	-1.335	1.524	-0.868			-0.834	2.162	-0.803
05.07.	09:00:00	-1.336	1.525	-0.87			-0.835	2.165	-0.806
05.07.	10:00:00	-1.334	1.522	-0.868			-0.835	2.166	-0.805
05.07.	11:00:00	-1.336	1.523	-0.869			-0.835	2.164	-0.804
TK 15					ht15=741mm
Date	Time	Coordinates (X; Y; Z)
04.07.	12:00:00	-0.589	1.87	-1.17
04.07.	13:00:00	-0.589	1.875	-1.169
04.07.	14:00:00	-0.587	1.867	-1.164
04.07.	15:00:00	-0.587	1.869	-1.165
04.07.	16:00:00	-0.587	1.871	-1.164
04.07.	17:00:00	-0.587	1.871	-1.163
04.07.	18:00:00	-0.587	1.871	-1.163
04.07.	19:00:00	-0.587	1.872	-1.163
04.07.	20:00:00	-0.587	1.87	-1.161
04.07.	21:00:00	-0.586	1.869	-1.16
04.07.	21:30:00	-0.587	1.871	-1.161
04.07.	22:00:00	-0.587	1.871	-1.161
04.07.	23:00:00	-0.587	1.871	-1.16
05.07.	00:00:00	-0.587	1.871	-1.16
05.07.	01:00:00	-0.587	1.872	-1.16
05.07.	02:00:00	-0.587	1.87	-1.16
05.07.	03:00:00	-0.586	1.869	-1.158
05.07.	04:00:00	-0.587	1.872	-1.159
05.07.	05:00:00	-0.59	1.876	-1.161
05.07.	05:30:00	-0.588	1.873	-1.159
05.07.	06:00:00	-0.588	1.872	-1.16
05.07.	07:00:00	-0.588	1.869	-1.16
05.07.	08:00:00	-0.59	1.874	-1.166
05.07.	09:00:00	-0.596	1.877	-1.177
05.07.	10:00:00	-0.598	1.876	-1.18
05.07.	11:00:00	-0.6	1.88	-1.182
										b
TK 16		T161			T162			ht16=1077mm
Date	Time	Coordinates (X; Y; Z)			Coordinates (X; Y; Z)
04.07.	12:00:00	0.038	2.149	-0.498	0.46	2.129	-1.02
04.07.	13:00:00	0.037	2.15	-0.499	0.46	2.13	-1.019
04.07.	14:00:00	0.037	2.146	-0.498	0.459	2.128	-1.018
04.07.	15:00:00	0.037	2.146	-0.499	0.46	2.129	-1.018
04.07.	16:00:00	0.037	2.146	-0.499	0.46	2.128	-1.018
04.07.	17:00:00	0.036	2.147	-0.499	0.459	2.129	-1.017
04.07.	18:00:00	0.036	2.145	-0.498	0.459	2.131	-1.018
04.07.	19:00:00	0.036	2.146	-0.5	0.458	2.127	-1.017
04.07.	20:00:00	0.036	2.146	-0.5	0.459	2.128	-1.016
04.07.	21:00:00	0.035	2.145	-0.499	0.459	2.129	-1.018
04.07.	21:30:00	0.036	2.146	-0.499	0.459	2.127	-1.016
04.07.	22:00:00	0.035	2.145	-0.499	0.459	2.13	-1.017
04.07.	23:00:00	0.035	2.144	-0.499	0.459	2.13	-1.017
05.07.	00:00:00	0.035	2.145	-0.499	0.459	2.127	-1.016
05.07.	01:00:00	0.035	2.144	-0.499	0.459	2.129	-1.016
05.07.	02:00:00	0.035	2.144	-0.499	0.459	2.129	-1.016
05.07.	03:00:00	0.035	2.145	-0.499	0.459	2.129	-1.016
05.07.	04:00:00	0.035	2.143	-0.498	0.459	2.13	-1.016
05.07.	05:00:00	0.035	2.141	-0.498	0.459	2.129	-1.016
05.07.	05:30:00	0.035	2.146	-0.5	0.459	2.13	-1.016
05.07.	06:00:00	0.035	2.145	-0.5	0.459	2.128	-1.015
05.07.	07:00:00	0.034	2.144	-0.499	0.459	2.129	-1.015
05.07.	08:00:00	0.034	2.145	-0.5	0.46	2.132	-1.017
05.07.	09:00:00	0.035	2.144	-0.499	0.46	2.13	-1.016
05.07.	10:00:00	0.034	2.144	-0.499	0.46	2.131	-1.016
05.07.	11:00:00	0.034	2.145	-0.499	0.461	2.132	-1.017
TK 17					ht17=917mm
Date	Time	Coordinates (X; Y; Z)
04.07.	12:00:00	1.417	1.196	-1.157
04.07.	13:00:00	1.418	1.196	-1.157
04.07.	14:00:00	1.418	1.195	-1.156
04.07.	15:00:00	1.418	1.195	-1.155
04.07.	16:00:00	1.419	1.195	-1.155
04.07.	17:00:00	1.419	1.195	-1.156
04.07.	18:00:00	1.419	1.195	-1.156
04.07.	19:00:00	1.421	1.196	-1.156
04.07.	20:00:00	1.42	1.195	-1.154
04.07.	21:00:00	1.42	1.195	-1.155
04.07.	21:30:00	1.42	1.195	-1.155
04.07.	22:00:00	1.42	1.195	-1.155
04.07.	23:00:00	1.419	1.194	-1.154
05.07.	00:00:00	1.421	1.195	-1.154
05.07.	01:00:00	1.42	1.195	-1.154
05.07.	02:00:00	1.42	1.194	-1.154
05.07.	03:00:00	1.42	1.194	-1.154
05.07.	04:00:00	1.421	1.195	-1.153
05.07.	05:00:00	1.422	1.195	-1.154
05.07.	05:30:00	1.421	1.195	-1.154
05.07.	06:00:00	1.42	1.194	-1.154
05.07.	07:00:00	1.421	1.196	-1.155
05.07.	08:00:00	1.423	1.198	-1.159
05.07.	09:00:00	1.419	1.196	-1.158
05.07.	10:00:00	1.419	1.196	-1.158
05.07.	11:00:00	1.419	1.195	-1.158
Meranie referenčného bodu Tilia cordata
TK 18				ht18=842mm		TK 19					ht19=926mm
Date	Time	Coordinates (X; Y; Z)				Date	Time	Coordinates (X; Y; Z)
04.07.	12:00:00	2.04	0.08	-0.828		04.07.	12:00:00	1.978	-0.436	-0.976
04.07.	13:00:00	2.037	0.08	-0.825		04.07.	13:00:00	1.978	-0.437	-0.977
04.07.	14:00:00	2.036	0.08	-0.825		04.07.	14:00:00	1.978	-0.436	-0.976
04.07.	15:00:00	2.034	0.08	-0.825		04.07.	15:00:00	1.979	-0.436	-0.977
04.07.	16:00:00	2.035	0.08	-0.826		04.07.	16:00:00	1.982	-0.437	-0.978
04.07.	17:00:00	2.035	0.08	-0.826		04.07.	17:00:00	1.981	-0.437	-0.978
04.07.	18:00:00	2.032	0.079	-0.825		04.07.	18:00:00	1.977	-0.436	-0.975
04.07.	19:00:00	2.032	0.08	-0.826		04.07.	19:00:00	1.979	-0.436	-0.977
04.07.	20:00:00	2.032	0.08	-0.827		04.07.	20:00:00	1.981	-0.437	-0.978
04.07.	21:00:00	2.036	0.081	-0.829		04.07.	21:00:00	1.98	-0.437	-0.977
04.07.	21:30:00	2.035	0.081	-0.829		04.07.	21:30:00	1.977	-0.437	-0.976
04.07.	22:00:00	2.033	0.081	-0.828		04.07.	22:00:00	1.98	-0.437	-0.978
04.07.	23:00:00	2.033	0.081	-0.829		04.07.	23:00:00	1.98	-0.437	-0.977
05.07.	00:00:00	2.034	0.081	-0.83		05.07.	00:00:00	1.976	-0.436	-0.975
05.07.	01:00:00	2.032	0.081	-0.829		05.07.	01:00:00	1.978	-0.437	-0.976
05.07.	02:00:00	2.033	0.081	-0.83		05.07.	02:00:00	1.976	-0.437	-0.975
05.07.	03:00:00	2.033	0.081	-0.83		05.07.	03:00:00	1.977	-0.437	-0.976
05.07.	04:00:00	2.033	0.081	-0.83		05.07.	04:00:00	1.979	-0.437	-0.977
05.07.	05:00:00	2.033	0.081	-0.83		05.07.	05:00:00	1.977	-0.437	-0.976
05.07.	05:30:00	2.034	0.081	-0.831		05.07.	05:30:00	1.978	-0.437	-0.976
05.07.	06:00:00	2.034	0.082	-0.832		05.07.	06:00:00	1.979	-0.437	-0.977
05.07.	07:00:00	2.033	0.08	-0.831		05.07.	07:00:00	1.98	-0.437	-0.978
05.07.	08:00:00	2.031	0.081	-0.831		05.07.	08:00:00	1.977	-0.436	-0.977
05.07.	09:00:00	2.033	0.081	-0.832		05.07.	09:00:00	1.982	-0.437	-0.979
05.07.	10:00:00	2.032	0.08	-0.832		05.07.	10:00:00	1.979	-0.437	-0.978
05.07.	11:00:00	2.033	0.08	-0.833		05.07.	11:00:00	1.978	-0.436	-0.978
TK 20					ht20=951mm
Date	Time	Coordinates (X; Y; Z)
04.07.	12:00:00	2.057	-0.716	-0.749
04.07.	13:00:00	2.059	-0.717	-0.749
04.07.	14:00:00	2.06	-0.717	-0.749
04.07.	15:00:00	2.063	-0.719	-0.751
04.07.	16:00:00	2.06	-0.717	-0.749
04.07.	17:00:00	2.061	-0.717	-0.75
04.07.	18:00:00	2.062	-0.718	-0.75
04.07.	19:00:00	2.062	-0.717	-0.75
04.07.	20:00:00	2.064	-0.718	-0.75
04.07.	21:00:00	2.062	-0.718	-0.75
04.07.	21:30:00	2.062	-0.717	-0.75
04.07.	22:00:00	2.064	-0.718	-0.75
04.07.	23:00:00	2.063	-0.718	-0.75
05.07.	00:00:00	2.062	-0.718	-0.75
05.07.	01:00:00	2.063	-0.718	-0.75
05.07.	02:00:00	2.063	-0.718	-0.75
05.07.	03:00:00	2.064	-0.719	-0.751
05.07.	04:00:00	2.062	-0.718	-0.75
05.07.	05:00:00	2.064	-0.718	-0.75
05.07.	05:30:00	2.063	-0.718	-0.75
05.07.	06:00:00	2.063	-0.718	-0.75
05.07.	07:00:00	2.064	-0.718	-0.75
05.07.	08:00:00	2.063	-0.718	-0.75
05.07.	09:00:00	2.063	-0.718	-0.75
05.07.	10:00:00	2.063	-0.718	-0.75
05.07.	11:00:00	2.063	-0.718	-0.75
