# Supplementary material for: Quantification of Circadian Movement of Small-Leaved Lime (Tilia cordata Mill.) Saplings With Short Interval Terrestrial Laser Scanning
Source: Front Plant Sci. 2020 Jun 30;11:984. doi: 10.3389/fpls.2020.00984 (PMC7339927; doi:10.3389/fpls.2020.00984)
Supplement: Supplementary file 4 [file Table_4.xlsx]

## Sheet: Hárok1
Sapling	Height [mm]	Visible targets on leaves in the point cloud series	Visible points on bud tips in the point cloud series
TK1	1087	T11, T12, T13	-
TK2	1097	T21	TB2
TK3	769	T31, T32	-
TK4	988	T41	-
TK5	777	T51	-
TK6	1011	-	-
TK7	966	T71	TB7
TK8	704	T81	-
TK9	951	T91, T92	TB9
TK10	1094	-	TB10
TK11	761	T111, T112	TB11
TK12	719	T121	TB12
TK13	1093	-	-
TK14	582	T141, T142	TB14
TK15	741	T151	TB15
TK16	1077	T161, T162	-
TK17	917	T171	TB17
TK18	842	T181	TB18
TK19	926	T191	TB19
TK20	951	T201	TB20
